# Supplementary material for: Neuromodulatory Interventions in Experimental Acute Pancreatitis: A Systematic Review of Rodent Studies
Source: Diseases. 2026 Apr 16;14(4):145. doi: 10.3390/diseases14040145 (PMC13115382; doi:10.3390/diseases14040145)
Supplement: Supplementary file 1 [file diseases-14-00145-s001.zip]

Archive with 1 entries (1 files):
- diseases-4245059-supplementary.pdf
